# Supplementary material for: Does government health insurance protect households from out of pocket expenditure and distress financing for caesarean and non-caesarean institutional deliveries in India? Findings from the national family health survey (2019-21)
Source: BMC Res Notes. 2023 May 22;16:85. doi: 10.1186/s13104-023-06335-w (PMC10204289; doi:10.1186/s13104-023-06335-w)
Supplement: Supplementary file 1 — Supplementary Material 1 [file 13104_2023_6335_MOESM1_ESM.xlsx]

## Sheet: S1
		Additional File S1
		Table: List of Study Variables
		Sl	Variable Name	Variable Description	Category
		1	Age Category	Age in 5 Years Group	15 to 19 Years
					20-24 Years
					25 to 29 Years
					30 to 34 Years
					35 to 39 Years
					40 to 44 Years
					45 to 49 Years
		2	Place	Place of Residence of Individual	Rural
					Urban
		3	Education Category	Education Category of Individual	Not Literate
					Primary
					Higher Secondary
					Graduate or above
		4	Wealth Index	Quintile according to wealth index used in National Family Health Survey-5	1:Poorest
					2:Poor
					3: Middle
					4: Rich
					5: Richest
		5	Social Group	Social Group/Caste of Individual	Scheduled Tribes
					Scheduled Castes
					Other Backward Classes
					Others
		6	Household size	Size of Individual's Household	Mean
					Median
		7	PFHI	Whether individual enrolled under any PFHI scheme	PFHI-enrolled
					Not-insured
		8	Type of Hospital	Type of Hospital in which hospitalisation took place	Public Hospital
					Private Hospital
		9	Distress Financing	Whether the delivery involved distress financing	Yes
					No
		10	Cesarean Section	Whether the delivery involved caesarean-section	Yes
					No
		11	Duration	Duration of Hospitalisation for delivery	Mean
					Median
		12	Year	Year in which the delivery took place	2018
					2019
					2020
					2021
