# Supplementary material for: Does government health insurance protect households from out of pocket expenditure and distress financing for caesarean and non-caesarean institutional deliveries in India? Findings from the national family health survey (2019-21)
Source: BMC Res Notes. 2023 May 22;16:85. doi: 10.1186/s13104-023-06335-w (PMC10204289; doi:10.1186/s13104-023-06335-w)
Supplement: Supplementary file 2 — Supplementary Material 2 [file 13104_2023_6335_MOESM2_ESM.xlsx]

## Sheet: Sheet1
	Additional File S2
	Table: Socio-demographic profile of Sample
			All Institutional Deliveries	Caesarean deliveries	Non-caesarean institutional deliveries
			N=42978	N=10427	N=32551
	Variable	Category	%	%	%
	Age group	15 to 19 Years	6.5	4.84	7.04
		20-24 Years	40.26	35.04	41.93
		25 to 29 Years	34.67	37.61	33.72
		30 to 34 Years	13.51	16.56	12.53
		35 to 39 Years	4.16	4.86	3.94
		40 to 44 Years	0.76	0.9	0.71
		45 to 49 Years	0.14	0.17	0.13
	Place of residence	Urban	20.49	30.62	17.24
		Rural	79.51	69.38	82.76
	Education category	No education	16.63	7.95	19.42
		Primary	10.77	6.54	12.12
		Secondary	55.25	55.2	55.26
		Higher	17.35	30.31	13.2
	Wealth Index	Poorest	22.82	9.02	27.24
		Poorer	23.08	16.11	25.31
		Middle	20.85	23.37	20.05
		Richer	18.6	26.6	16.04
		Richest	14.64	24.89	11.35
	Social group (Caste)	Scheduled Caste	22.31	20.9	22.75
		Scheduled Tribe	18.83	11.68	21.11
		Other Backward Classes	42.09	44.52	41.31
		None of them	16.78	22.89	14.82
	Household Size	Mean	6.4-6.4	6.1-6.3	6.4-6.5
		Median	6-6	6-6	6-6
	Year of delivery	2018	15.09	17.58	14.29
		2019	50.6	53.42	49.69
		2020	31	26.25	32.52
		2021	3.31	2.75	3.49
	Insurance status	PFHI enrolled	25.98	25.43	26.16
		Private health insurance	0.33	0.61	0.19
		Not insured	73.68	73.95	73.64
