# Supplementary material for: Does government health insurance protect households from out of pocket expenditure and distress financing for caesarean and non-caesarean institutional deliveries in India? Findings from the national family health survey (2019-21)
Source: BMC Res Notes. 2023 May 22;16:85. doi: 10.1186/s13104-023-06335-w (PMC10204289; doi:10.1186/s13104-023-06335-w)
Supplement: Supplementary file 3 — Supplementary Material 3 [file 13104_2023_6335_MOESM3_ESM.xlsx]

## Sheet: S3
	Additional File S3
	Table: OLS Regression for determinants of Log of OOPE and OOPE for all institutional deliveries
		N=40159		R Square=0.28		N=40159		R Square=0.22
		Out of Pocket Expenditure				Log of Out of Pocket Expenditure
		Coefficent	p	95% CI		Coefficent	p	95% CI
	PFHI	-266.322	0.12	-601.962	69.3178	-0.0785456	0.054	-0.158573	0.0014815
	Public Hospital	-12712.3	<0.01	-13038.1	-12386.5	-2.47028	<0.01	-2.54797	-2.39259
	Duration of Hospitalisation	84.6986	<0.01	63.5227	105.874	0.0120199	<0.01	0.0069709	0.0170689
	Caesarean Section	6889.25	<0.01	6546.59	7231.91	0.669692	<0.01	0.587991	0.751392
	Age
	15 to 19 Years	1				1
	20-24 Years	-435.92	0.111	-972.385	100.545	-0.0204557	0.754	-0.148366	0.107454
	25 to 29 Years	-295.396	0.293	-845.502	254.711	-0.0488669	0.465	-0.18003	0.082296
	30 to 34 Years	352.389	0.265	-266.965	971.743	0.0151361	0.841	-0.132538	0.16281
	35 to 39 Years	596.08	0.147	-209.632	1401.79	-0.104875	0.285	-0.296982	0.0872321
	40 to 44 Years	207.78	0.791	-1332.29	1747.85	-0.142013	0.448	-0.509214	0.225189
	45 to 49 Years	850.139	0.63	-2610.05	4310.33	-0.0739176	0.861	-0.898936	0.751101
	Place
	Urban	1				1
	Rural	294.7	0.105	-61.2285	650.63	-0.007685	0.859	-0.0925497	0.0771798
	Education
	No education	1				1
	Primary	314.513	0.212	-178.919	807.945	0.0300425	0.617	-0.0876074	0.147692
	Secondary	152.103	0.436	-230.879	535.084	0.0956323	0.04	0.0043174	0.186947
	Higher	1486.97	<0.01	989.794	1984.14	0.27075	<0.01	0.152208	0.389292
	Wealth Index
	Poorest	1				1
	Poorer	159.486	0.416	-225.166	544.139	0.109359	0.019	0.0176456	0.201072
	Middle	-143.516	0.505	-565.554	278.522	0.0625357	0.223	-0.0380914	0.163163
	Richer	-175.476	0.466	-646.971	296.018	-0.0525509	0.36	-0.16497	0.0598682
	Richest	1490.4	<0.01	917.341	2063.46	0.0144253	0.836	-0.12221	0.151061
	Caste
	Scheduled Caste	1				1
	Scheduled Tribe	1.81194	0.994	-456.049	459.673	-0.205358	<0.01	-0.314527	-0.0961899
	Other Backward Class	-38.4576	0.822	-373.232	296.317	0.0054838	0.893	-0.074337	0.0853047
	None of them	865.205	<0.01	440.88	1289.53	0.0878374	0.089	-0.013335	0.18901
	Household Size	-60.5265	0.016	-109.597	-11.4559	-0.008894	0.136	-0.020594	0.0028059
	Year
	2018	1				1
	2019	-137.117	0.507	-541.918	267.685	-0.0803998	0.103	-0.176917	0.0161177
	2020	-95.5331	0.728	-634.518	443.452	-0.61271	<0.01	-0.741221	-0.484199
	2021	-114.736	0.787	-948.92	719.448	-0.678475	<0.01	-0.877371	-0.479579
	State
	Jammu and Kashmir	1				1
	Himachal prad..	-296.938	0.684	-1724.99	1131.12	-2.62432	<0.01	-2.96481	-2.28383
	Punjab	-673.393	0.28	-1894.25	547.463	-1.74164	<0.01	-2.03273	-1.45054
	Chandigarh	-2929.35	0.24	-7817.43	1958.72	-2.06611	<0.01	-3.23158	-0.900642
	Uttarakhand	1454.5	0.034	108.464	2800.54	-1.9718	<0.01	-2.29273	-1.65086
	Haryana	-1441.63	0.016	-2612.32	-270.948	-2.73313	<0.01	-3.01226	-2.45401
	Delhi	396.787	0.6	-1087.16	1880.73	-3.23246	<0.01	-3.58629	-2.87865
	Rajasthan	-1113.76	0.04	-2176.16	-51.3622	-2.77762	<0.01	-3.03093	-2.52431
	Uttar pradesh	-26.8969	0.958	-1021.34	967.543	-1.43572	<0.01	-1.67283	-1.19862
	Bihar	829.524	0.112	-192.086	1851.13	-0.972342	<0.01	-1.21593	-0.728757
	Sikkim	3283.39	0.011	750.124	5816.66	-0.450164	0.144	-1.05418	0.153847
	Arunachal Pradesh	5549.95	<0.01	4245.4	6854.51	0.33303	0.036	0.0219831	0.644077
	Nagaland	886.221	0.329	-892.89	2665.33	-0.628682	<0.01	-1.05288	-0.204486
	Manipur	10258.5	0	8767.95	11749	1.11717	<0.01	0.761779	1.47256
	Mizoram	959.986	0.253	-684.961	2604.93	-1.08191	<0.01	-1.47412	-0.689699
	Tripura	482.216	0.569	-1177.41	2141.84	-0.911238	<0.01	-1.30695	-0.515531
	Meghalaya	1180.2	0.094	-201.488	2561.9	-2.12639	<0.01	-2.45583	-1.79695
	Assam	3200.07	<0.01	2027.67	4372.48	-0.172495	0.226	-0.452033	0.107044
	West bengal	-217.456	0.738	-1491.59	1056.67	-1.87239	<0.01	-2.17619	-1.5686
	Jharkhand	-55.4787	0.924	-1197.59	1086.64	-1.5106	<0.01	-1.78292	-1.23829
	Odisha	990.395	0.086	-141.837	2122.63	-0.128692	0.35	-0.398652	0.141267
	Chhattisgarh	865.501	0.144	-294.805	2025.81	-1.9172	<0.01	-2.19386	-1.64055
	Madhya pradesh	78.7726	0.883	-971.704	1129.25	-2.82022	<0.01	-3.07069	-2.56975
	Gujarat	-1375.17	0.014	-2474.84	-275.491	-2.76789	<0.01	-3.03009	-2.50569
	Dadra & nagar..	-3291.58	0.007	-5669.3	-913.849	-4.67781	<0.01	-5.24474	-4.11089
	Maharashtra	1376.17	0.014	274.529	2477.82	-1.35176	<0.01	-1.61443	-1.0891
	Andhra pradesh	-3822.16	<0.01	-5219.31	-2425.01	-2.78608	<0.01	-3.11921	-2.45296
	Karnataka	1011.43	0.074	-99.1162	2121.98	-1.17673	<0.01	-1.44152	-0.911942
	Goa	8133.93	<0.01	4348.62	11919.2	0.297539	0.518	-0.604998	1.20008
	Lakshadweep	3595.27	0.046	67.588	7122.95	-2.72435	<0.01	-3.56546	-1.88323
	Kerala	4648.41	<0.01	3204.79	6092.03	-1.69412	<0.01	-2.03833	-1.34992
	Tamil nadu	4732.66	<0.01	3550.33	5914.99	-0.568392	<0.01	-0.850297	-0.286488
	Puducherry	901.287	0.458	-1478.61	3281.18	-1.13162	<0.01	-1.69907	-0.564182
	Andaman & Nicobar	489.145	0.76	-2653.29	3631.58	-2.95869	<0.01	-3.70794	-2.20943
	Telangana	303.775	0.601	-834.118	1441.67	-0.775931	<0.01	-1.04724	-0.504621
	Ladakh	-797.307	0.601	-3789.39	2194.78	0.294786	0.418	-0.418621	1.00819
