# Supplementary material for: Does government health insurance protect households from out of pocket expenditure and distress financing for caesarean and non-caesarean institutional deliveries in India? Findings from the national family health survey (2019-21)
Source: BMC Res Notes. 2023 May 22;16:85. doi: 10.1186/s13104-023-06335-w (PMC10204289; doi:10.1186/s13104-023-06335-w)
Supplement: Supplementary file 4 — Supplementary Material 4 [file 13104_2023_6335_MOESM4_ESM.xlsx]

## Sheet: S4
	Additional File S4
	Table: OLS Regression for determinants of Log of OOPE and OOPE for caesarean deliveries
		N=9656		R Square=0.21		N=9656		R Square=0.16
		Out of Pocket Expenditure				Log of Out of Pocket Expenditure
		Coefficent	P Value	95% CI		Coefficent	P Value	95% CI
	PFHI	-498.162	0.365	-1575.07	578.742	-0.0858439	0.307	-0.250566	0.0788779
	Public Hospital	-19661.6	<0.01	-20575.2	-18748	-2.35043	<0.01	-2.49017	-2.21069
	Duration of Hospitalisation	78.764	<0.01	36.0313	121.497	0.0113572	<0.01	0.0048209	0.0178935
	Age
	15 to 19 Years	1				1
	20-24 Years	89.3975	0.932	-1962.31	2141.11	0.0412672	0.797	-0.272559	0.355094
	25 to 29 Years	227.513	0.83	-1850.92	2305.94	0.0514892	0.751	-0.266425	0.369403
	30 to 34 Years	1297.58	0.258	-950.198	3545.35	0.146165	0.405	-0.197652	0.489982
	35 to 39 Years	1639.11	0.249	-1150.25	4428.48	-0.0801946	0.713	-0.506852	0.346463
	40 to 44 Years	1888.36	0.448	-2987.97	6764.69	0.0050175	0.989	-0.74086	0.750895
	45 to 49 Years	-828.201	0.884	-11940	10283.6	-1.33135	0.125	-3.03099	0.368286
	Place
	Urban	1				1
	Rural	505.012	0.336	-524.805	1534.83	0.0648011	0.42	-0.0927184	0.222321
	Education
	No education	1				1
	Primary	2150.5	0.06	-86.2963	4387.29	0.17447	0.318	-0.167667	0.516607
	Secondary	349.55	0.686	-1344.62	2043.72	0.179437	0.175	-0.0797016	0.438576
	Higher	1963.66	0.039	103.808	3823.51	0.314126	0.03	0.0296458	0.598607
	Wealth Index
	Poorest	1				1
	Poorer	1283.23	0.161	-510.489	3076.96	0.0219107	0.876	-0.252455	0.296276
	Middle	736.068	0.414	-1029.95	2502.09	-0.0542482	0.694	-0.324376	0.21588
	Richer	328.913	0.725	-1506.01	2163.84	-0.329825	0.021	-0.610492	-0.0491579
	Richest	3049.73	<0.01	1004.73	5094.72	-0.16481	0.302	-0.47761	0.14799
	Caste
	Scheduled Caste	1				1
	Scheduled Tribe	42.162	0.963	-1743.93	1828.25	-0.214714	0.123	-0.487913	0.0584839
	Other Backward Classes	573.541	0.328	-574.736	1721.82	-0.0244805	0.785	-0.20012	0.151159
	None of them	2400.13	<0.01	1057.92	3742.34	0.0716367	0.494	-0.133666	0.27694
	Household Size	51	0.016	-109.597	21	-0.0206392	0.123	-0.0468505	0.0055721
	Year
	2018	1				1
	2019	206.629	0.743	-1031.13	1444.39	-0.113494	0.24	-0.302821	0.0758325
	2020	1824.82	0.046	35.9101	3613.72	-0.364967	0.009	-0.638595	-0.0913381
	2021	2362.49	0.113	-561.65	5286.62	-0.269491	0.238	-0.716764	0.177781
	State
	Jammu and Kashmir	1				1
	Himachal prad..	-1778.59	0.407	-5981.82	2424.64	-2.27454	<0.01	-2.91746	-1.63161
	Punjab	-2077.78	0.19	-5186.9	1031.34	-1.62764	<0.01	-2.10321	-1.15208
	Chandigarh	-8278.47	0.179	-20341.7	3784.74	-1.96715	0.037	-3.81232	-0.121977
	Uttarakhand	-831.139	0.707	-5163.3	3501.02	-2.27671	<0.01	-2.93935	-1.61406
	Haryana	-4614.94	0.008	-8007.68	-1222.19	-2.54665	<0.01	-3.0656	-2.0277
	Delhi	-340.264	0.873	-4501.69	3821.16	-3.0194	<0.01	-3.65593	-2.38288
	Rajasthan	-4028.99	0.015	-7276.1	-781.886	-2.75603	<0.01	-3.2527	-2.25935
	Uttar pradesh	-390.599	0.782	-3161.59	2380.39	-1.33868	<0.01	-1.76252	-0.91483
	Bihar	360.019	0.815	-2659.58	3379.62	-1.12202	<0.01	-1.5839	-0.660148
	Sikkim	3079.04	0.38	-3799.04	9957.12	-0.965024	0.072	-2.01709	0.0870378
	Arunachal Pradesh	9150.55	<0.01	5012.85	13288.2	0.261376	0.418	-0.371522	0.894273
	Nagaland	-3808.09	0.36	-11965.2	4349.02	-1.23093	0.053	-2.47863	0.0167751
	Manipur	16848.3	<0.01	12741.1	20955.5	0.762618	0.017	0.134388	1.39085
	Mizoram	1167.77	0.727	-5397.3	7732.85	-0.841848	0.1	-1.84603	0.162338
	Tripura	-733.873	0.779	-5866.92	4399.18	-0.869499	0.03	-1.65464	-0.0843543
	Meghalaya	6333.25	0.015	1245.86	11420.6	-1.51589	<0.01	-2.29405	-0.73773
	Assam	6788.33	<0.01	3513.68	10063	-0.0354896	0.89	-0.536377	0.465398
	West bengal	-116.056	0.946	-3445.53	3213.42	-1.39444	<0.01	-1.90371	-0.88517
	Jharkhand	-2409.92	0.181	-5941.6	1121.76	-1.50721	<0.01	-2.04742	-0.967013
	Odisha	430.882	0.789	-2723.31	3585.07	-0.322209	0.191	-0.80467	0.160251
	Chhattisgarh	2529.57	0.177	-1144.73	6203.88	-0.61907	0.031	-1.18109	-0.0570532
	Madhya pradesh	282.343	0.861	-2867.06	3431.74	-2.39451	<0.01	-2.87624	-1.91279
	Gujarat	535.939	0.732	-2535.05	3606.93	-1.85271	<0.01	-2.32244	-1.38297
	Dadra & nagar..	-5566.08	0.107	-12343.9	1211.71	-4.10554	<0.01	-5.14227	-3.06882
	Maharashtra	3635.58	0.017	639.263	6631.9	-0.604149	0.01	-1.06246	-0.145836
	Andhra pradesh	-8208.96	<0.01	-11731.1	-4686.84	-2.63002	<0.01	-3.16876	-2.09128
	Karnataka	1475.47	0.316	-1409.81	4360.76	-1.06325	<0.01	-1.50458	-0.621925
	Goa	14796.8	<0.01	5129.19	24464.4	0.409037	0.588	-1.0697	1.88778
	Lakshadweep	7963.4	0.138	-2566.37	18493.2	-2.35635	<0.01	-3.96697	-0.745729
	Kerala	8508.45	<0.01	4690.85	12326.1	-1.28561	<0.01	-1.86955	-0.701679
	Tamil nadu	6229.83	<0.01	3210.7	9248.96	-0.657543	0.005	-1.11935	-0.195741
	Puducherry	-2355.31	0.428	-8180.07	3469.45	-1.4535	<0.01	-2.34445	-0.562553
	Andaman & Nicobar	4236.58	0.376	-5134.25	13607.4	-1.70489	0.02	-3.13824	-0.271538
	Telangana	-150.062	0.915	-2894.92	2594.8	-0.66942	<0.01	-1.08927	-0.249569
	Ladakh	523.554	0.894	-7150.33	8197.44	0.479825	0.423	-0.693963	1.65361
