# Supplementary material for: Does government health insurance protect households from out of pocket expenditure and distress financing for caesarean and non-caesarean institutional deliveries in India? Findings from the national family health survey (2019-21)
Source: BMC Res Notes. 2023 May 22;16:85. doi: 10.1186/s13104-023-06335-w (PMC10204289; doi:10.1186/s13104-023-06335-w)
Supplement: Supplementary file 5 — Supplementary Material 5 [file 13104_2023_6335_MOESM5_ESM.xlsx]

## Sheet: S5
	Additional File S5
	Table: OLS Regression for determinants of Log of OOPE and OOPE for non-caesarean institutional deliveries
		N=30503		R Square=0.189		N=30503		R Square=0.19
		Out of Pocket Expenditure				Log of Out of Pocket Expenditure
		Coefficent	P Value	95% CI		Coefficent	P Value	95% CI
	PFHI	-232.966	0.071	-485.935	20.0038	-0.0736921	0.114	-0.165152	0.0177682
	Public Sector	-8864.71	<0.01	-9129.07	-8600.35	-2.54365	<0.01	-2.63923	-2.44807
	Duration of Hospitalisation	155.439	<0.01	131.331	179.546	0.0151286	<0.01	0.0064125	0.0238447
	Age
	15 to 19 Years	1				1
	20-24 Years	-449.859	0.022	-834.491	-65.2277	-0.0328145	0.644	-0.171877	0.106248
	25 to 29 Years	-322.336	0.111	-718.373	73.7011	-0.0750089	0.305	-0.218195	0.0681771
	30 to 34 Years	48.1628	0.835	-404.561	500.887	-0.021296	0.799	-0.184977	0.142385
	35 to 39 Years	136.405	0.654	-460.43	733.24	-0.0912829	0.407	-0.307067	0.124501
	40 to 44 Years	-307.163	0.607	-1478.07	863.746	-0.216981	0.315	-0.64032	0.206357
	45 to 49 Years	891.109	0.503	-1716.3	3498.52	0.431998	0.369	-0.510703	1.3747
	Place
	Urban	1				1
	Rural	104.879	0.464	-175.587	385.345	-0.0273503	0.597	-0.128752	0.0740513
	Education
	No education	1				1
	Primary	115.279	0.51	-227.848	458.406	0.0121783	0.847	-0.111878	0.136235
	Secondary	313.519	0.022	45.2527	581.785	0.0776875	0.116	-0.0193033	0.174678
	Higher	1134.63	<0.01	760.039	1509.22	0.279072	<0.01	0.143641	0.414504
	Wealth Index
	Poorest	1				1
	Poorer	93.4644	0.493	-173.921	360.849	0.103815	0.035	0.0071424	0.200487
	Middle	66.2517	0.668	-236.447	368.95	0.0563644	0.313	-0.0530753	0.165804
	Richer	146.351	0.409	-200.889	493.59	0.0155856	0.808	-0.109958	0.141129
	Richest	1244.57	<0.01	808.695	1680.45	0.0230269	0.775	-0.134563	0.180616
	Caste
	Scheduled Castes	1				1
	Scheduled Tribes	-79.4844	0.636	-408.189	249.22	-0.167047	0.006	-0.285889	-0.0482056
	Other Backward Classes	-166.475	0.186	-413.25	80.3004	0.0162521	0.721	-0.0729685	0.105473
	None of them	355.116	0.031	32.2867	677.946	0.101563	0.088	-0.0151551	0.218281
	Household Size	70	0.014	-81.1664	-9.13013	-0.0056726	0.393	-0.0186949	0.0073496
	Year
	2018	1				1
	2019	-181.652	0.252	-492.348	129.045	2019	-0.062215	0.278	-0.174546
	2020	-549.95	0.008	-954.234	-145.666	2020	-0.657628	0	-0.803796
	2021	-690.146	0.028	-1304.11	-76.1846	2021	-0.770633	0	-0.992609
	State
	Jammu and Kashmir	1				1
	Himachal prad..	-1438.95	0.014	-2582.12	-295.788	-2.84188	<0.01	-3.25518	-2.42857
	Punjab	-1408.67	0.009	-2460.76	-356.579	-1.92143	<0.01	-2.30181	-1.54106
	Chandigarh	-154.215	0.943	-4393.92	4085.49	-2.28318	<0.01	-3.81603	-0.750324
	Uttarakhand	633.009	0.243	-429.782	1695.8	-2.02491	<0.01	-2.40916	-1.64066
	Haryana	-1729.45	<0.01	-2684.64	-774.264	-2.91771	<0.01	-3.26306	-2.57237
	Delhi	-977.552	0.111	-2181.2	226.095	-3.41579	<0.01	-3.85097	-2.98062
	Rajasthan	-2364.3	<0.01	-3240.33	-1488.27	-2.92657	<0.01	-3.24329	-2.60984
	Uttar pradesh	-1636.55	<0.01	-2472.06	-801.035	-1.57551	<0.01	-1.87759	-1.27344
	Bihar	-928.929	0.032	-1779.09	-78.7722	-1.07148	<0.01	-1.37885	-0.764109
	Sikkim	2591.43	0.014	522.69	4660.16	-0.236826	0.535	-0.98477	0.511119
	Arunachal Pradesh	3400.48	<0.01	2363.31	4437.66	0.207479	0.278	-0.167508	0.582465
	Nagaland	-369.797	0.579	-1677.31	937.718	-0.716018	<0.01	-1.18874	-0.24329
	Manipur	6068.36	<0.01	4851.94	7284.78	1.18953	<0.01	0.749739	1.62932
	Mizoram	-820.824	0.193	-2056.69	415.045	-1.28899	<0.01	-1.73582	-0.84217
	Tripura	-518.215	0.434	-1817.59	781.163	-1.03669	<0.01	-1.50647	-0.566903
	Meghalaya	-1364.35	0.013	-2435.43	-293.267	-2.38356	<0.01	-2.7708	-1.99631
	Assam	432.313	0.38	-532.755	1397.38	-0.316109	0.076	-0.665026	0.0328083
	West bengal	-1906.04	<0.01	-2977.11	-834.977	-2.19484	<0.01	-2.58208	-1.8076
	Jharkhand	-1371.08	<0.01	-2298.17	-443.987	-1.62627	<0.01	-1.96145	-1.29108
	Odisha	-573.691	0.229	-1509.22	361.839	-0.184247	0.286	-0.522485	0.153991
	Chhattisgarh	-1408.81	<0.01	-2346.7	-470.914	-2.26853	<0.01	-2.60763	-1.92944
	Madhya pradesh	-1942.17	<0.01	-2810.89	-1073.45	-3.00257	<0.01	-3.31665	-2.68849
	Gujarat	-2985.62	<0.01	-3895.8	-2075.44	-3.15797	<0.01	-3.48705	-2.8289
	Dadra & nagar..	-3494.47	<0.01	-5387.95	-1601	-5.00507	<0.01	-5.68965	-4.32049
	Maharashtra	-615.903	0.188	-1533.2	301.394	-1.71743	<0.01	-2.04908	-1.38579
	Andhra pradesh	-2073.52	<0.01	-3275.72	-871.312	-2.87832	<0.01	-3.31297	-2.44367
	Karnataka	-464.609	0.333	-1404.37	475.148	-1.27631	<0.01	-1.61607	-0.936543
	Goa	1550.04	0.342	-1650.41	4750.5	0.240841	0.683	-0.916273	1.39795
	Lakshadweep	1153.9	0.41	-1590.14	3897.95	-2.9838	<0.01	-3.9759	-1.9917
	Kerala	2178.66	<0.01	977.117	3380.2	-1.98173	<0.01	-2.41614	-1.54731
	Tamil nadu	1794.38	<0.01	770.558	2818.2	-0.573646	<0.01	-0.943806	-0.203487
	Puducherry	2768.71	0.009	684.312	4853.11	-0.913172	0.018	-1.66678	-0.159565
	Andaman & Nicobar	-2567.25	0.04	-5014.84	-119.651	-3.5459	<0.01	-4.43082	-2.66098
	Telangana	579.847	0.283	-477.724	1637.42	-0.659997	<0.01	-1.04236	-0.277635
	Ladakh	-701.66	0.587	-3235.17	1831.85	0.102619	0.826	-0.813364	1.0186
