# Supplementary material for: Does government health insurance protect households from out of pocket expenditure and distress financing for caesarean and non-caesarean institutional deliveries in India? Findings from the national family health survey (2019-21)
Source: BMC Res Notes. 2023 May 22;16:85. doi: 10.1186/s13104-023-06335-w (PMC10204289; doi:10.1186/s13104-023-06335-w)
Supplement: Supplementary file 6 — Supplementary Material 6 [file 13104_2023_6335_MOESM6_ESM.xlsx]

## Sheet: S6
		Additional File S6
		Table: Average Treatment Effect on the Treated under Propensity Score Matching for OOPE, log of OOPE and Distress Financing for all insitutional deliveries, caesarean deliveries and non-caesarean institutional deliveries
		Average Treatment Effect on the Treated (ATET)	All Institutional Deliveries		Caesarean deliveries		Non-caesarean deliveries
			Coefficient	P value	Coefficient	P value	Coefficient	P value
		OOPE	-22.89	0.92	-486.04	0.507	-79.8	0.61
		Log of OOPE	-0.01	0.85	-0.16	0.22	0.08	0.29
		Distress Financing	0.01	0.99	0.02	0.17	0.01	0.36
