# Supplementary material for: Does government health insurance protect households from out of pocket expenditure and distress financing for caesarean and non-caesarean institutional deliveries in India? Findings from the national family health survey (2019-21)
Source: BMC Res Notes. 2023 May 22;16:85. doi: 10.1186/s13104-023-06335-w (PMC10204289; doi:10.1186/s13104-023-06335-w)
Supplement: Supplementary file 7 — Supplementary Material 7 [file 13104_2023_6335_MOESM7_ESM.xlsx]

## Sheet: S7
Additional File S7
Table: Logistic Regression for determinants of Distress Financing for all insitutional deliveries, caesarean deliveries and non-caesarean institutional deliveries
	N=33,345		Pseudo R2 =0.06		N=8732		Pseudo R2=0.09		N=24572		Pseudo R2=0.05
Distress Financing	All Institutional Deliveries				Caesarean deliveries				Non-caesarean deliveries
	Coefficent	P Value	95% CI		Coefficent	P Value	95% CI		Coefficent	P Value	95% CI
PFHI	0.985669	0.704	0.915036	1.06175	1.04479	0.509	0.917243	1.19008	0.958672	0.364	0.875248	1.05005
Public Hospital	0.46497	<0.01	0.434719	0.497325	0.414465	<0.01	0.369396	0.465032	0.521372	<0.01	0.478401	0.568202
Duration of Hospitalisation	1.00689	<0.01	1.00286	1.01094	1.00212	0.397	0.997219	1.00704	1.01539	<0.01	1.00802	1.02281
Caesarean Section	1.43827	<0.01	1.33977	1.54402
Age
15 to 19 Years	1				1				1
20-24 Years	0.926773	0.186	0.828032	1.03729	1.18864	0.161	0.933307	1.51384	0.859054	0.019	0.756259	0.975821
25 to 29 Years	0.946766	0.355	0.843202	1.06305	1.1889	0.168	0.929903	1.52004	0.891614	0.088	0.781486	1.01726
30 to 34 Years	0.921511	0.225	0.80751	1.05161	1.13575	0.353	0.868256	1.48565	0.893822	0.152	0.766678	1.04205
35 to 39 Years	0.920265	0.351	0.772917	1.0957	1.08395	0.644	0.770219	1.52546	0.899144	0.31	0.732394	1.10386
40 to 44 Years	0.807489	0.235	0.567545	1.14887	1.0426	0.895	0.562762	1.93157	0.745248	0.188	0.481019	1.15462
45 to 49 Years	1.56486	0.178	0.816232	3.00011	4.77055	0.018	1.30557	17.4315	1.08569	0.843	0.480218	2.45455
Place
Urban	1				1				1
Rural	0.971151	0.471	0.896912	1.05154	0.91145	0.154	0.802411	1.0353	0.996144	0.941	0.898837	1.10398
Education
No education	1				1				1
Primary	1.10149	0.063	0.994634	1.21983	1.22307	0.108	0.956547	1.56385	1.06453	0.28	0.950317	1.19248
Secondary	0.852907	<0.01	0.786844	0.924516	0.813344	0.031	0.673793	0.981796	0.858888	<0.01	0.784737	0.940045
Higher	0.583283	<0.01	0.521854	0.651944	0.505338	<0.01	0.408337	0.625381	0.642136	<0.01	0.558164	0.738741
Wealth Index
Poorest	1				1				1
Poorer	0.803356	<0.01	0.74173	0.870103	0.798985	0.026	0.656122	0.972956	0.793223	<0.01	0.725937	0.866747
Middle	0.627685	<0.01	0.573448	0.687051	0.540848	<0.01	0.443785	0.65914	0.660738	<0.01	0.59514	0.733566
Richer	0.480684	<0.01	0.433198	0.533374	0.413749	<0.01	0.335717	0.50992	0.50957	<0.01	0.449249	0.57799
Richest	0.292234	<0.01	0.2555	0.334249	0.246744	<0.01	0.193465	0.314694	0.309897	<0.01	0.260543	0.368601
Caste
Scheduled Caste	1				1				1
Scheduled Tribe	0.895935	0.032	0.810473	0.99041	0.832049	0.095	0.6706	1.03237	0.889606	0.045	0.793412	0.997463
Other Backward Classes	0.898171	<0.01	0.837109	0.963687	0.885999	0.074	0.775755	1.01191	0.901679	0.015	0.829295	0.98038
None of them	0.824928	<0.01	0.750667	0.906535	0.803165	0.009	0.68135	0.946758	0.836088	0.003	0.744232	0.939281
Household Size	0.992564	0.183	0.981732	1.00352	0.997677	0.828	0.97702	1.01877	0.991362	0.19	0.978581	1.00431
Year
2018	1				1				1
2019	1.18407	<0.01	1.08771	1.28897	1.21129	0.012	1.04337	1.40624	1.17397	<0.01	1.05865	1.30184
2020	1.03394	0.576	0.919801	1.16225	1.05886	0.604	0.853155	1.31418	1.00863	0.905	0.876494	1.16068
2021	1.18908	0.064	0.990096	1.42805	1.19131	0.32	0.84387	1.68179	1.15672	0.192	0.929615	1.4393
State
Jammu and Kashmir	1				1				1
Himachal prad..	0.146463	<0.01	0.0797783	0.26889	0.27654	<0.01	0.114204	0.669633	0.0907345	<0.01	0.038911	0.211579
Punjab	1.25277	0.084	0.969823	1.61826	1.54737	0.03	1.04313	2.29535	1.05933	0.743	0.750548	1.49515
Chandigarh	1.02375	0.971	0.290201	3.61153	0.774175	0.813	0.0925654	6.47486	1.30118	0.746	0.265146	6.38539
Uttarakhand	1.09789	0.525	0.823074	1.46445	1.46281	0.162	0.858084	2.49372	0.888921	0.509	0.626568	1.26112
Haryana	0.769374	0.054	0.589542	1.00406	1.02345	0.92	0.651913	1.60674	0.632309	0.007	0.45342	0.881774
Delhi	0.430107	<0.01	0.278968	0.66313	0.615567	0.155	0.315243	1.202	0.317172	<0.01	0.178868	0.562416
Rajasthan	0.657685	<0.01	0.522443	0.827937	0.720756	0.139	0.46689	1.11266	0.571732	<0.01	0.430108	0.759991
Uttar pradesh	0.748725	0.006	0.608019	0.921994	1.43892	0.041	1.0146	2.0407	0.554344	<0.01	0.425706	0.721853
Bihar	1.08616	0.436	0.882216	1.33726	1.36996	0.092	0.950357	1.97483	0.909521	0.478	0.699882	1.18195
Sikkim	0.216417	<0.01	0.0919573	0.509325	0.203136	0.036	0.0457342	0.902265	0.205179	<0.01	0.0719504	0.585102
Arunachal Pradesh	0.356627	<0.01	0.254509	0.499719	0.284968	<0.01	0.13671	0.594009	0.340931	<0.01	0.230182	0.504967
Nagaland	0.732544	0.116	0.496709	1.08035	0.716987	0.535	0.25062	2.05119	0.642182	0.046	0.415556	0.992399
Manipur	1.37625	0.027	1.03702	1.82644	1.62767	0.043	1.01584	2.60802	1.17985	0.362	0.826766	1.68372
Mizoram	0.239089	<0.01	0.128297	0.445555	0.426849	0.187	0.120695	1.50959	0.182051	<0.01	0.088293	0.375369
Tripura	0.662399	0.033	0.453876	0.966723	0.475956	0.06	0.219703	1.0311	0.671343	0.079	0.430463	1.04702
Meghalaya	0.337126	<0.01	0.234726	0.484199	0.392723	0.014	0.185759	0.83028	0.289409	<0.01	0.18924	0.442599
Assam	1.07802	0.534	0.850882	1.36579	0.988549	0.956	0.657522	1.48623	1.00954	0.95	0.751022	1.35706
West bengal	0.469664	<0.01	0.35019	0.629901	0.585152	0.018	0.376038	0.910554	0.375104	<0.01	0.251351	0.559787
Jharkhand	0.72542	0.009	0.570523	0.922372	0.857206	0.484	0.556681	1.31997	0.624396	<0.01	0.463947	0.840334
Odisha	0.76698	0.027	0.606403	0.970079	0.977194	0.908	0.660584	1.44555	0.639365	<0.01	0.475051	0.860514
Chhattisgarh	0.509643	<0.01	0.391115	0.664091	0.558459	0.019	0.342853	0.909651	0.445496	<0.01	0.3224	0.615591
Madhya pradesh	0.894923	0.333	0.714803	1.12043	0.84553	0.427	0.559067	1.27878	0.792089	0.102	0.599183	1.0471
Gujarat	0.816335	0.087	0.646917	1.03012	0.795083	0.256	0.535111	1.18136	0.77268	0.083	0.577214	1.03434
Dadra & nagar..	0.0902475	<0.01	0.0217167	0.375039	1				0.162191	0.013	0.0383169	0.68654
Maharashtra	0.808094	0.074	0.639768	1.02071	0.737382	0.134	0.494865	1.09875	0.776905	0.091	0.579842	1.04094
Andhra pradesh	1.15417	0.31	0.875187	1.52209	1.44787	0.085	0.950813	2.20479	0.962882	0.843	0.662319	1.39984
Karnataka	0.860382	0.199	0.68384	1.0825	0.937034	0.728	0.649541	1.35177	0.782255	0.104	0.581785	1.0518
Goa	0.212754	0.035	0.0503983	0.898128	0.269315	0.211	0.0344863	2.10317	0.17809	0.094	0.0235978	1.34402
Lakshadweep	1				1				1
Kerala	0.928303	0.644	0.676923	1.27303	1.09635	0.72	0.663451	1.81172	0.804487	0.295	0.535588	1.20839
Tamil nadu	1.21995	0.107	0.958173	1.55323	1.71877	0.005	1.18194	2.49942	0.886219	0.469	0.639231	1.22864
Puducherry	1.52318	0.081	0.949514	2.44343	1.88757	0.071	0.947271	3.76126	1.27455	0.467	0.662707	2.45128
Andaman & Nicobar	1				1				1
Telangana	1.57237	<0.01	1.25455	1.97071	1.89591	<0.01	1.34393	2.67462	1.41142	0.032	1.0293	1.93539
Ladakh	0.744189	0.383	0.383381	1.44456	1.13223	0.796	0.44236	2.89797	0.499497	0.164	0.18779	1.3286
